# Supplementary material for: Proteomics Reveals Novel Drosophila Seminal Fluid Proteins Transferred at Mating
Source: PLoS Biol. 2008 Jul 29;6(7):e178. doi: 10.1371/journal.pbio.0060178 (PMC2486302; doi:10.1371/journal.pbio.0060178)
Supplement: Table S3 — (41 KB XLS) [file pbio.0060178.st003.xls]

## Sheet: Sheet1
Table S3. Genes Tested for Selection with PAML M8 vs. M8a
		Pairwise	M8 vs. M8a	M8 vs. M8a	M8 dN/dS	Codon Sites Under
Gene	Functional Info	dN/dS	Species Used	p-value**	(% codons)	Selection (BEB P > 0.9)
Acp24A4	serine protease inhibitor	1.0906	mel, sim, sec, ere	0.00986009	10.02 (0.200)	14K, 26N, 38S, 40E
Acp26Aa	hormone, induces ovulation	1.2415	mel, sim, sec, yak, ere	3.01165e-08	4.22 (0.338)	26L, 39T, 79I, 82L, 91R, 97S, 101D, 102L, 106P, 107F, 114F, 115P, 118-, 119K, 121K, 124G, 146L, 191G, 208S, 212S, 217A, 241S, 246N, 254-, 261E, 272L
Acp29AB	galactose binding, sperm competition	0.3352	mel, sim, sec	0.438578	n.s.	n.s.
Acp36DE	glycoprotein, sperm storage	0.5821	mel, sim, sec	0.124482	n.s.	n.s.
Acp53C14c	unknown function	0.6902	mel, sim, sec, yak, ere	0.0531245	n.s.	n.s.
Acp62F	serine protease inhibitor	0.3716	mel, sim, sec, yak, ere	3.73798e-05	8.08 (0.076)	42E, 99L, 103S, 113N, 115S
Acp63F	unknown function	0.7997	mel, sim, sec, yak	0.0206038	3.45 (0.314)	10F, 24I, 25Y, 45P, 47Y, 68P, 73H, 79S, 80L
Anp	defense response	1.6747	mel, sim, sec, yak, ere	0.15121	n.s.	n.s.
CG10862	ubiquitin ligase activity	0.9159	mel, sim, sec, yak, ere	0.777297	n.s.	n.s.
CG15031	unknown function	0.9078	mel, sec, yak, ere	0.41656	n.s.	n.s.
CG1701-PB	unknown function	0.2617	mel, sim, sec, yak, ere	0.41656	n.s.	n.s.
CG17242	serine protease	0.3662	mel, sim, sec, yak, ere	0.431047	n.s.	n.s.
CG17472*	unknown function	0.8777	mel, sim, sec, yak, ere	0.00637899	3.56 (0.161)	37N, 41Y, 77V, 81Q, 84L, 132E, 136V, 139L, 146P, 148A, 151E, 160L, 162G
CG18284	lipase activity	0.2368	mel, sim, yak	0.15939	n.s.	n.s.
CG31418	unknown function	0.3126	mel, sim, sec	0.00637899	infinity (0.005)	98G
CG31515	unknown function	0.94	mel, sim, sec, yak	0.00110668	8.88 (0.059)	95T, 107M, 146E
CG31704	serine protease inhibitor	0.6626	mel, sim, sec, yak, ere	0.0482861	4.79 (0.110)	23F, 24Q, 27S, 54L
CG31758	serine protease inhibitor	0.3445	mel, sim, sec, yak, ere	0.841481	n.s.	n.s.
CG31872	triacylglycereol lipase	0.5431	mel, sim, sec, yak	1.18834e-07	2.11 (0.428)	88S, 94V, 102G, 107F, 108S, 109R, 110G, 120K, 124S, 132G, 141Q, 142Y, 146A, 158Q, 164S, 169Q, 171Q, 174L, 186P, 187Y, 194S, 197R, 198N, 200D, 215S, 227G, 232D, 236S, 246L, 249G, 256S, 258I, 264G, 265L, 347A, 350L, 362Q, 384K, 392K, 467D, 468K, 499T, 501I, 521S, 533S, 537A, 542Q, 543R, 549S, 555I, 556L, 557T, 566Q, 574V, 669S, 679S, 689D, 704L, 706E, 709A, 716C, 720S, 1000A, 1022L
CG4815	serine protease	0.519	mel, sim, sec, yak, ere	0.0120738	4.77 (0.046)	254K, 261N
CG5402	unknown function	0.4356	mel, sim, sec, ere	0.099098	n.s.	n.s.
CG6289	serine protease inhibitor	0.8152	mel, sec, yak	1.12583e-06	2.28 (0.594)	19I, 24V, 42S, 43L, 49D, 50A, 64T, 90E, 94T, 104A, 107V, 117E, 126N, 143V, 144G, 150K, 158E, 161G, 163G, 165V, 168R, 169E, 181D, 183D, 184Q, 185G, 188I, 196D, 197K, 200H, 201A, 202K, 204F, 209R, 214S, 216V, 218V, 237S, 250S, 256E, 283G, 285H, 297S, 298Q, 305K, 309N, 310L, 314R, 317E, 338R, 340V, 342S, 344E, 348Y, 356R, 358E, 364G, 369P, 370T, 371G, 410I, 427H
CG9029	defense response	0.8633	mel, sim, sec	0.729034	n.s.	n.s.
Cys	cysteine protease inhibitor	0.3589	mel, sim, sec, yak, ere	0.596701	n.s.	n.s.
Dup99B	hormone, post-mating behavior	0.4964	mel, sim, sec, yak	1	n.s.	n.s.
lectin-29Ca	lectin, galactose binding	0.3658	mel, sim, sec, yak, ere	0.470842	n.s.	n.s.
lectin-30A	lectin, galactose binding	0.5639	mel, sim, sec, yak, ere	0.0613688	n.s.	n.s.
LysC	defense response, lysozyme activity	infinity	mel, sim, sec, yak, ere	1	n.s.	n.s.
Met75Ca/Cb	unknown function	2.7802	mel, sim, sec, yak, ere	4.35928e-06	32.27 (0.064)	30S, 38H, 39A
Mst57Db	unknown function	0.7191	mel, sim, sec, yak, ere	0.0335008	6.95 (0.076)	7L
Mst57Dc	unknown function	0.9137	mel, sim, sec	0.000365656	infinity (0.015)	55V
Obp22a	odorant binding protein	0.466	mel, sec, yak, ere	4.87172e-09	infinity (0.047)	112R, 113D, 114S, 115A, 118R
Obp56f	odorant binding protein	0.3321	mel, sim, sec, yak, ere	0.497624	n.s.	n.s.
Obp56i	odorant binding protein	0.4162	mel, sim, sec, yak, ere	0.689157	n.s.	n.s.
Spn2	serine protease inhibitor	0.8133	mel, sim, ere, yak	9.63556e-14	7.07 (0.120)	110S, 127D, 155S, 160S, 184L, 188R, 208S, 210R, 276A, 281V, 292E, 293K, 294S, 298K, 305N, 307H, 309K, 310K, 334F, 338S, 339M, 341M, 342P, 344S, 345Q
Spn7	serine protease inhibitor	0.3786	mel, sim, sec, yak, ere	0.211665	n.s.	n.s.
						position refers to Dmel sequence; - indicates a gap in Dmel
						plain = BEB > 0.9
						bold = BEB > 0.95
						underline = BEB > 0.99
*comparison in this table includes only one of two duplicate copies from each of D. simulans and D. sechellia
**After Bonferroni correction, p < 0.00139 remains significant in the M8a vs. M8 likelihood ratio test
