# Supplementary material for: Proteomics Reveals Novel Drosophila Seminal Fluid Proteins Transferred at Mating
Source: PLoS Biol. 2008 Jul 29;6(7):e178. doi: 10.1371/journal.pbio.0060178 (PMC2486302; doi:10.1371/journal.pbio.0060178)
Supplement: Table S4 — (26 KB XLS) [file pbio.0060178.st004.xls]

## Sheet: Table S4
Name	Blasts to Dmel
Transferred in D. simulans
dsim_GLEANR_3497	abs
dsim_GLEANR_6480	Acp24A4
dsim_GLEANR_6371	Acp26Aa
dsim_GLEANR_6372	Acp26Ab
dsim_Acp29AB	Acp29AB
dsim_GLEANR_5599	Acp36DE
dsim_Acp53C14a	Acp53C14a
dsim_GLEANR_9511	Acp53C14b
dsim_GLEANR_9509	Acp53C14c
dsim_Acp53Ea	Acp53Ea
dsim_GLEANR_13736	Acp62F
dsim_Acp63F	Acp63F
dsim_GLEANR_14443	Acp70A
dsim_GLEANR_12376	Acp76A
dsim_GLEANR_4840	Acp95EF
dsim_GLEANR_3699/3728	alphaTub-84B/84D
dsim_GLEANR_5311	Aph-4
dsim_GLEANR_4570	betaTub85D
dsim_GLEANR_6836	Cdlc2
dsim_GLEANR_3662	CG10284
dsim_GLEANR_11981	CG10651
dsim_GLEANR_12223	CG11037
dsim_GLEANR_10458	CG11112
dsim_GLEANR_2658	CG11598
dsim_GLEANR_2660	CG11608
dsim_GLEANR_5715	CG11864
dsim_GLEANR_12648	CG12310
dsim_GLEANR_10234	CG12828
dsim_GLEANR_10753	CG13226
dsim_GLEANR_9731	CG13340
dsim_GLEANR_5262	CG1359
dsim_GLEANR_5491	CG13965
dsim_GLEANR_6404	CG14034-PB
dsim_GLEANR_1850	CG14061
dsim_GLEANR_7030	CG15635
dsim_GLEANR_6478	CG16712
dsim_GLEANR_6479	CG16713
dsim_GLEANR_10660	CG1698
dsim_GLEANR_10223	CG1701
dsim_GLEANR_7454	CG17097
dsim_GLEANR_7987	CG17472
dsim_GLEANR_7994	CG17472
dsim_CG17575	CG17575
dsim_GLEANR_2616	CG17738
dsim_GLEANR_4677	CG17843
dsim_GLEANR_3657	CG17919
dsim_GLEANR_11487	CG18067
dsim_GLEANR_12380	CG18135
dsim_GLEANR_7453	CG18284
dsim_GLEANR_14263	CG18628
dsim_GLEANR_9116	CG2852
dsim_GLEANR_9798	CG30488
dsim_GLEANR_2949	CG31418
dsim_GLEANR_2950	CG31419
dsim_GLEANR_2210	CG31515
dsim_GLEANR_6599	CG31679
dsim_GLEANR_18112	CG31684
dsim_GLEANR_7452	CG31872
dsim_GLEANR_7344	CG31883
dsim_GLEANR_12368	CG32203 (BG642378)
dsim_GLEANR_14132	CG32351
dsim_GLEANR_16241	CG32667
dsim_GLEANR_13186	CG33943 (BG642312)
dsim_GLEANR_1080	CG34002
dsim_GLEANR_10664	CG34033
dsim_GLEANR_2329	CG34034
dsim_GLEANR_2957	CG34035
dsim_GLEANR_5492	CG34051
dsim_CG6069	CG34129
dsim_GLEANR_9217	CG4302
dsim_GLEANR_11176	CG4750
dsim_GLEANR_7386	CG4778
dsim_GLEANR_11251	CG4847
dsim_GLEANR_17474	CG5162
dsim_GLEANR_14871	CG6289
dsim_GLEANR_15877/8246	CG6461
dsim_GLEANR_5922	CG6555
dsim_GLEANR_4676	CG6690
dsim_GLEANR_14535	CG6888
dsim_GLEANR_17797	CG7512
dsim_GLEANR_7104	CG9029
dsim_GLEANR_1851	CG9997
dsim_GLEANR_10967	Cp1
dsim_GLEANR_4192	Cys
dsim_GLEANR_1792	Dup99B
dsim_GLEANR_14373	Est-6
dsim_Gld	Gld
dsim_GLEANR_6296	homer
dsim_GLEANR_6158	lectin-29Ca
dsim_GLEANR_6112	lectin-30A
dsim_GLEANR_10663	lectin-46Ca
dsim_lectin-46Cb	lectin-46Cb
dsim_GLEANR_13628	LysC
dsim_GLEANR_12410	Met75Ca/Cb
dsim_GLEANR_4387	mfas
dsim_GLEANR_1995	Mst57Da
dsim_GLEANR_1996	Mst57Db
dsim_GLEANR_1997	Mst57Dc
dsim_GLEANR_1947	n.s.
dsim_GLEANR_3447	n.s.
dsim_GLEANR_15012	n.s.
dsim_GLEANR_2617	n.s.
dsim_GLEANR_6950	n.s.
dsim_GLEANR_6651	nLaz
dsim_GLEANR_12445	NUCB1
dsim_GLEANR_9629	Obp51a
dsim_GLEANR_11445	Obp56e
dsim_GLEANR_11446	Obp56f
dsim_GLEANR_9302	Obp56g
dsim_GLEANR_11450	Obp56i
dsim_GLEANR_11654	Obp58b
dsim_GLEANR_8896	Peb
dsim_GLEANR_8897	PebII
dsim_GLEANR_5977	Porin2
dsim_GLEANR_17220	regucalcin
dsim_GLEANR_10893	sca
dsim_GLEANR_2552/4442/2556	scpr-A
dsim_GLEANR_10418	Spn1
dsim_GLEANR_6177	Spn2
dsim_GLEANR_12771	sti
dsim_GLEANR_7944	TepIV
dsim_GLEANR_9514	TPA_inf: HDC06796 (Hild et al. 2003)
Transferred in D. yakuba
dyak_Acp26Aa	Acp26Aa
dyak_GLEANR_2756	Acp26Ab
dyak_GLEANR_19382	Acp36DE
dyak_GLEANR_14197	Acp53C14a
dyak_GLEANR_14196	Acp53C14b
dyak_GLEANR_14195	Acp53Ea
dyak_GLEANR_4178	Acp62F
dyak_GLEANR_5677	Acp70A
dyak_GLEANR_6196	Acp76A
dyak_GLEANR_6542	Acp76A
dyak_GLEANR_10586	Adh
dyak_GLEANR_8554/8585	alpha-tub-84B/84D
dyak_GLEANR_10753	Anp
dyak_GLEANR_8442	beta-tub-85D
dyak_GLEANR_1888	Cdlc2
dyak_GLEANR_8220	CG10041
dyak_GLEANR_7678	CG10252
dyak_GLEANR_10161	CG10284
dyak_GLEANR_13884	CG10433
dyak_GLEANR_6467	CG10587
dyak_GLEANR_12843	CG10651
dyak_GLEANR_6468/6050	CG11037
dyak_GLEANR_9772	CG11608
dyak_GLEANR_3172	CG11864
dyak_GLEANR_792	CG12828
dyak_GLEANR_13562	CG13340
dyak_GLEANR_12858	CG13965
dyak_GLEANR_2788	CG14034-PB
dyak_GLEANR_10416	CG14061
dyak_GLEANR_1543	CG16712
dyak_GLEANR_1544	CG16713
dyak_GLEANR_19266	CG16713
dyak_GLEANR_779	CG1701
dyak_GLEANR_13537	CG17472
dyak_GLEANR_13631	CG17575
dyak_GLEANR_9734	CG17738
dyak_GLEANR_10197	CG17843
dyak_CG18067	CG18067
dyak_GLEANR_6200	CG18135
dyak_GLEANR_2263	CG18284
dyak_GLEANR_12148	CG2852
dyak_GLEANR_13629	CG30486
dyak_GLEANR_13630	CG30488
dyak_GLEANR_10074	CG31418
dyak_GLEANR_10075	CG31419
dyak_GLEANR_10382	CG31445
dyak_GLEANR_1712	CG31659
dyak_GLEANR_2262	CG31872
dyak_CG31883	CG31883
dyak_AF531922 (Genbank)	CG31883
dyak_GLEANR_1556	CG3213
dyak_GLEANR_6673	CG32203
dyak_GLEANR_18659	CG32667
dyak_GLEANR_11934	CG32833
dyak_GLEANR_7261	CG33340
dyak_GLEANR_4330	CG33943
dyak_GLEANR_3788	CG34002
dyak_GLEANR_3077	CG34033
dyak_GLEANR_12859	CG34051
dyak_GLEANR_10544	CG34130
dyak_GLEANR_1542	CG3604
dyak_GLEANR_8049	CG4546
dyak_GLEANR_12102	CG4750
dyak_GLEANR_9253	CG4836
dyak_GLEANR_18963	CG5162
dyak_GLEANR_12114	CG5267
dyak_GLEANR_3523	CG6289
dyak_GLEANR_4580	CG6372
dyak_GLEANR_17025	CG6461
dyak_GLEANR_1300	CG6555
dyak_GLEANR_3786	CG7430
dyak_GLEANR_9817	CG8774
dyak_GLEANR_931	CG9029
dyak_GLEANR_1222	CG9928
dyak_GLEANR_10417	CG9997
dyak_GLEANR_7921	CoVa
dyak_GLEANR_9980	Cys
dyak_GLEANR_1095	lectin-29Ca
dyak_GLEANR_1048	lectin-30A
dyak_GLEANR_3076	lectin-46Ca
dyak_GLEANR_3075	lectin-46Cb
dyak_GLEANR_4778/4912/4911/4910	LysC
dyak_GLEANR_5780	Met75Cb/Ca
dyak_GLEANR_10564	Mst57Da (weak hit)
dyak_GLEANR_10565	Mst57Db
dyak_GLEANR_2330	n.s.
dyak_GLEANR_14199	n.s.
dyak_GLEANR_2331	n.s.
dyak_GLEANR_10591	n.s.
dyak_GLEANR_12348	n.s.
dyak_GLEANR_5824	NUCB1
dyak_GLEANR_1679	Obp22a
dyak_GLEANR_12534	Obp51a
dyak_GLEANR_12358	Obp56e
dyak_GLEANR_12359	Obp56f
dyak_GLEANR_14003	Obp56g
dyak_GLEANR_12366	Obp56i
dyak_GLEANR_14174	Obp58b
dyak_Peb	Peb
dyak_GLEANR_11719	PebII
dyak_GLEANR_11828	Phm
dyak_GLEANR_1348	Porin2
dyak_GLEANR_17905	regucalcin
dyak_GLEANR_2858	Spn1
dyak_GLEANR_1113	Spn2
dyak_GLEANR_1112	Spn3
dyak_GLEANR_3368	Ten-m
dyak_GLEANR_13497	TepIV
Key to symbols used:
GLEANR = GLEANR-predicted proteomes from the 12 genomes project
n.s. = no significant BLAST hit to D. melanogaster
*When a protein was identified by matching spectra to a Genbank entry instead of a GLEANR entry,
the species (dsim or dyak) is listed, and then the D. melanogasterortholog is given (e.g., dyak_Peb).
**For further clarification of synteny, orthology, and lineage-specific genes, see Table S5.
